# Supplementary material for: Alteration of Ethanol Reward by Prior Mephedrone Exposure: The Role of Age and Matrix Metalloproteinase-9 (MMP-9)
Source: Int J Mol Sci. 2022 Feb 14;23(4):2122. doi: 10.3390/ijms23042122 (PMC8877998; doi:10.3390/ijms23042122)
Supplement: Supplementary file 1 [file ijms-23-02122-s001.zip]

Archive with 1 entries (1 files):
- ijms- 1583919supplementary for conversion.pdf
